# Supplementary material for: Molecular Assessments, Statistical Effectiveness Parameters and Genetic Structure of Captive Populations of Tursiops truncatus Using 15 STRs
Source: Animals (Basel). 2022 Jul 21;12(14):1857. doi: 10.3390/ani12141857 (PMC9312175; doi:10.3390/ani12141857)
Supplement: Supplementary file 1 [file animals-12-01857-s001.zip › Gomez R et al SI-200522(v1).xlsx]

## Sheet: Gomez R et al-Table S1
Table S1. Information about captive individuals and genotypes
		Centre	State	ID individuals	Putative origin	Genotype
	#					D08		EV37		KWM2		KWM9		KWM12		MK6		MK8		MK9		Ttr04		Ttr11		Ttr19		Ttr58		Ttr63		TEXVET5		TEXVET7
	1	Dolphinaris Cancun	Quintana Roo, Mexico	90390-002	Australia	184	184	174	174	147	163	104	108	173	173	198	206	157	157	105	107	195	211	190	196	111	127	102	104	201	205	184	184	140	140
	2			90390-003		184	184	174	176	153	153	84	102	173	173	200	208	157	159	107	113	193	195	186	190	123	123	100	102	199	203	170	170	156	156
	3			90390-004		184	184	174	178	147	153	100	102	173	175	200	202	157	159	111	115	193	195	188	188	101	107	102	102	201	207	182	182	138	144
	4			90390-005		184	192	166	170	147	147	104	108	165	173	200	202	157	157	105	105	193	193	190	190	111	131	102	106	189	205	182	184	138	138
	5			90390-007		184	184	168	174	153	167	104	104	167	173	206	208	157	157	105	107	195	197	190	196	107	111	102	102	201	201	182	184	140	150
	6			90390-009		184	184	160	176	167	183	84	102	167	173	198	208	163	165	107	117	195	197	188	196	103	149	100	102	203	205	182	184	152	152
	7			90390-010		184	184	174	174	165	167	102	108	171	173	200	214	155	157	103	105	195	195	188	190	113	113	100	100	203	205	170	170	144	156
	8			90390-011		184	184	160	168	149	153	102	104	173	173	200	200	155	155	113	115	193	193	188	190	109	133	102	104	201	201	182	182	156	156
	9			90390-013		184	184	174	186	147	147	104	106	173	173	202	202	157	159	103	105	193	195	188	198	127	127	102	104	203	213	170	182	144	150
	10			90390-014		184	192	178	178	147	167	102	104	171	173	202	212	157	159	105	113	193	195	186	190	139	141	102	116	201	213	170	180	154	158
	11			90390-019		184	192	174	176	147	153	102	104	173	175	200	212	157	157	103	113	193	195	190	196	133	143	100	102	203	213	180	184	152	154
	12			90390-021		184	192	160	174	153	157	102	102	173	175	200	202	159	159	105	113	193	195	188	188	111	111	106	116	189	213	184	184	156	156
	13			90390-022		184	184	170	178	153	183	104	106	173	173	202	206	155	157	103	107	193	219	188	188	111	127	100	108	203	205	184	184	152	152
	14			90390-023		184	184	172	174	153	153	102	102	167	173	200	200	157	157	105	113	193	195	188	190	111	127	100	116	201	203	170	182	140	150
	15	non-reported	non-reported	90170-004	Cuba	178	186	176	176	171	171	98	108	165	165	204	208	157	163	111	111	205	207	184	184	127	129	104	106	205	205	176	176	144	144
	16	Dolphin Discovery Cozumel	Quintana Roo, Mexico	90171-001		178	186	176	176	163	167	108	110	161	165	208	212	159	159	115	115	207	213	184	184	117	133	104	104	209	209	176	182	140	150
	17			90171-002		184	186	176	176	147	147	98	104	171	171	206	208	157	159	109	111	205	213	184	184	131	131	104	104	205	211	176	176	144	144
	18			90171-003		184	184	176	176	147	173	98	108	165	171	210	212	157	157	109	113	203	213	184	184	129	147	104	104	209	211	178	178	140	146
	19			90171-004		178	186	172	180	167	173	104	108	163	171	208	208	157	163	111	111	205	205	184	184	129	131	104	104	209	209	178	178	144	146
	20			90171-005		178	186	174	176	163	171	100	104	165	165	208	212	161	161	113	115	203	209	184	184	127	129	106	106	209	209	178	180	144	146
	21			90171-007		178	186	176	176	147	147	98	104	163	165	204	208	159	161	115	115	207	209	184	184	127	137	104	104	209	209	176	178	140	150
	22			90171-009		178	186	176	176	147	163	98	106	165	165	208	212	157	161	109	113	207	209	184	184	127	131	104	104	233	235	178	178	140	150
	23			90171-010		184	186	174	176	147	173	98	104	165	171	204	208	157	163	111	115	207	207	184	196	129	131	104	104	205	233	178	178	140	144
	24			90171-011		178	184	176	176	163	173	100	104	163	165	208	210	161	161	109	111	207	213	184	184	129	139	104	104	229	235	178	178	140	146
	25			90171-012		178	186	174	176	163	163	102	104	165	165	208	208	159	161	113	115	203	207	184	184	127	133	104	106	209	211	178	178	144	144
	26	Dolphin Discovery Isla Mujeres		90172-001		178	184	176	176	163	171	102	108	165	165	204	210	157	161	111	115	203	205	184	184	127	127	104	104	209	209	176	176	144	150
	27			90172-006		184	184	172	176	147	147	108	108	165	165	206	208	157	157	113	113	209	213	184	184	127	129	104	104	209	211	178	178	146	146
	28			90172-007		178	184	172	174	167	169	104	108	163	165	208	208	163	163	111	113	203	205	184	184	127	137	104	104	209	213	176	180	150	150
	29			90172-008		178	178	172	176	163	171	104	106	163	173	206	206	157	161	113	113	205	205	184	184	129	131	94	104	209	209	178	178	142	150
	30			90172-011		184	186	172	172	163	167	110	114	165	165	208	208	157	159	111	115	213	213	184	184	127	129	104	104	209	211	178	180	140	140
	31			90172-013		178	186	176	176	163	167	108	108	161	165	208	208	157	159	111	115	207	215	184	184	133	133	104	104	205	225	176	182	148	154
	32			90172-014		178	184	176	178	169	171	104	104	161	165	208	208	159	163	113	115	213	213	184	184	131	135	104	104	211	213	172	174	144	150
	33			90172-015		184	184	176	176	147	171	98	108	165	171	204	208	157	157	109	115	207	209	184	184	127	131	104	104	211	233	178	178	144	150
	34			90172-016		178	184	176	176	163	171	106	108	165	171	204	210	157	161	111	117	203	207	184	186	129	131	108	108	207	211	176	176	142	142
	35			90172-017		178	184	172	176	147	167	102	102	165	165	204	216	159	163	109	115	203	209	184	184	129	135	104	104	209	211	178	178	140	146
	36			90172-018		186	186	176	176	147	147	98	108	165	165	204	208	157	159	111	111	203	205	184	184	131	139	104	104	209	235	176	176	144	144
	37			90172-020		178	186	176	176	147	167	98	108	165	171	204	208	157	163	109	111	203	209	184	184	127	137	104	104	205	209	176	176	140	146
	38			90172-021		184	186	172	176	167	167	104	110	165	171	204	206	157	163	113	115	205	209	184	184	129	129	104	104	209	209	176	176	146	150
	39	Dolphin Discovery Puerto Aventuras		90173-002		184	186	176	176	173	173	104	104	165	165	204	206	157	159	109	115	203	209	184	184	127	135	104	104	211	233	178	178	144	150
	40			90173-003		178	184	174	176	173	173	108	108	165	171	208	208	157	163	111	113	209	213	184	184	127	131	104	104	209	211	176	176	146	150
	41			90173-004		178	186	174	176	147	169	106	108	165	171	206	208	157	161	109	111	203	203	184	184	129	141	104	106	209	209	170	176	146	146
	42			90173-006		184	184	174	176	147	167	104	108	165	165	206	208	157	163	109	113	209	209	184	184	129	133	94	104	209	209	180	180	140	150
	43			90173-011		178	178	176	176	147	163	100	108	165	171	206	208	161	161	109	111	203	203	184	184	127	129	104	106	209	229	178	178	140	150
	44			90173-012		184	186	172	176	163	167	102	102	165	165	204	208	159	163	115	115	203	207	184	184	129	131	104	104	209	233	178	178	146	146
	45			90173-013		178	184	176	180	147	171	98	104	165	171	204	208	157	163	111	113	203	205	184	184	131	143	104	104	209	211	176	178	150	150
	46			90173-014		186	186	174	176	163	171	106	108	165	165	208	212	159	161	111	113	203	213	184	184	129	133	104	104	209	215	176	178	148	154
	47			90173-015		184	184	178	178	169	171	106	106	161	163	204	204	157	159	109	111	213	213	184	184	129	147	104	104	211	211	178	178	146	150
	48			90173-017		178	186	176	176	147	163	98	98	165	165	204	204	157	157	111	111	203	207	184	184	131	141	104	104	235	235	176	176	140	146
	49	Delfinario Convivencia Xcaret		90176-014		184	194	174	176	167	171	104	108	165	171	206	208	161	161	113	115	203	205	184	184	129	135	104	104	209	213	176	178	140	150
	50	Cancún		90177-008		178	184	172	176	163	167	104	108	165	171	206	212	157	163	109	113	209	209	184	184	127	127	104	104	209	209	176	176	140	144
	51			90177-014		194	194	176	176	169	171	106	108	161	175	204	206	159	161	109	117	207	209	184	184	129	137	102	104	209	209	176	180	140	146
	52			90177-015		184	186	174	176	163	167	98	102	161	171	208	212	161	163	111	111	205	205	184	186	129	133	104	104	209	233	170	180	142	144
	53	non-reported	non-reported	90178-004		184	186	174	176	167	169	102	104	163	165	208	208	159	161	111	111	205	207	184	184	131	135	104	104	209	213	176	178	140	144
	54			90179-001		178	184	176	176	163	169	102	104	165	171	208	208	159	161	111	115	213	215	184	184	129	133	104	104	211	211	176	178	144	150
	55			90179-003		184	184	174	174	167	167	104	106	165	171	208	208	161	163	111	121	205	213	184	184	129	135	104	106	209	209	178	178	146	150
	56	Delfiniti	Quintana Roo, Mexico	90287-001		184	186	176	176	167	173	104	108	165	165	208	210	157	159	109	111	205	207	184	184	127	135	104	104	209	209	176	178	140	146
	57			90287-003		186	186	176	180	167	173	108	108	171	171	206	208	157	163	111	115	207	213	184	184	127	129	104	104	205	209	178	178	140	144
	58			90389-003		178	184	176	176	163	169	102	104	165	171	208	208	159	161	111	115	213	215	184	184	129	133	104	104	211	211	176	178	144	150
	59			90389-007		178	184	172	176	171	171	108	108	161	161	208	208	159	159	115	119	203	203	184	186	125	133	104	110	205	217	170	180	144	144
	60			90389-010		178	184	174	180	167	169	104	106	163	171	206	208	159	163	111	113	205	213	184	184	129	143	104	104	211	211	178	178	144	150
	61	Cabo Dolphins SA de CV		90166-003	Japan	184	184	172	174	147	167	80	100	171	173	208	208	159	159	115	115	209	217	196	198	83	109	108	122	201	205	170	174	142	148
	62			90166-005		184	184	174	174	167	181	80	84	171	173	206	208	159	159	115	115	211	219	196	200	109	125	104	108	201	201	172	172	148	148
	63			90166-008		180	184	168	168	147	147	96	106	169	173	204	206	159	163	115	115	197	215	186	192	105	109	110	110	199	207	170	172	144	148
	64			90166-009		186	186	170	170	173	173	104	108	163	169	200	200	155	161	103	107	215	219	196	198	99	99	104	108	193	205	170	172	148	148
	65			90166-010		166	166	168	170	169	171	82	104	165	171	204	204	159	161	105	113	211	215	190	196	109	125	108	110	215	215	170	172	144	148
	66	Via Delphi Dreams		81159-001	Mexico	178	186	174	174	169	171	106	108	161	165	208	208	161	161	111	115	205	207	184	184	127	133	102	102	213	225	176	180	144	150
	67			81159-002		184	186	174	174	167	171	106	108	161	165	204	206	157	161	109	113	203	205	184	184	129	135	104	106	209	211	178	178	144	150
	68			81159-003		178	186	174	178	169	171	108	108	161	171	204	208	161	161	115	115	203	205	184	184	127	137	94	104	227	235	180	180	150	150
	69			81159-004		184	186	176	176	173	173	108	108	161	165	206	210	157	161	109	113	205	213	184	184	133	135	104	106	211	215	178	178	146	150
	70			81159-005		180	184	170	174	153	185	104	106	165	165	198	208	163	163	111	111	211	211	192	192	83	107	110	112	209	223	170	172	144	144
	71			81159-006		184	184	170	172	181	183	102	106	165	167	196	198	159	159	111	111	213	213	190	196	107	119	104	112	199	211	170	172	140	152
	72			81159-007		166	184	166	168	177	179	82	106	163	169	198	206	163	163	107	113	211	211	196	196	99	119	110	110	205	217	172	172	140	152
	73	Aragon, Mexico City	Mexico City, Mexico	81263-001		178	184	174	180	163	173	102	108	161	171	204	208	159	161	109	123	213	213	184	186	133	139	104	110	215	215	178	178	140	150
	74			81263-002		178	186	174	178	169	171	108	114	171	171	204	208	157	159	111	113	213	213	186	186	125	125	104	104	213	213	176	178	140	146
	75	Vallarta Adventures SA de CV	Jalisco, Mexico	81264-001		184	184	168	170	171	179	100	106	163	167	198	198	163	163	111	113	211	211	192	196	97	109	110	110	209	223	172	172	140	152
	76			81264-002		184	184	168	168	155	155	80	100	167	169	198	208	163	163	111	111	213	213	190	192	83	111	110	110	209	209	170	172	154	154
	77			81264-004		166	184	172	172	171	179	104	104	163	163	196	198	159	163	111	115	211	213	192	200	83	83	106	110	209	221	170	170	140	152
	78	Cabo Dolphins SA de CV	Quintana Roo, Mexico	90166-002		178	186	176	180	171	173	108	108	171	171	208	210	157	161	111	117	207	213	184	184	127	131	104	104	211	211	178	178	150	154
	79			90166-004		178	186	176	176	163	171	104	114	161	171	208	208	159	161	111	113	203	207	186	186	129	129	94	104	219	221	178	178	152	154
	80			90166-006		178	186	176	178	165	173	108	108	161	171	210	210	159	159	119	123	203	209	184	186	103	123	104	104	205	209	178	180	144	150
	81			90166-007		186	186	174	176	167	169	106	108	161	161	208	214	159	161	113	113	205	207	186	186	127	139	106	106	213	231	176	178	150	150
	82	Dolphins Adventures Nuevo Vallarta	Nayarit, Mexico	90167-001		166	184	168	176	177	179	100	102	165	167	198	198	163	163	115	115	211	213	192	192	83	97	108	110	209	223	172	172	140	154
	83			90167-002		166	184	168	170	177	181	100	104	169	171	198	198	159	163	111	115	213	213	196	196	99	119	110	110	211	219	170	172	140	152
	84			90167-003		166	184	168	170	175	179	104	104	165	169	198	198	163	163	111	113	211	213	192	196	83	109	110	110	207	209	172	172	152	152
	85			90167-004		166	184	164	170	171	179	100	106	163	167	198	198	159	163	111	113	211	211	192	196	83	119	106	110	207	223	172	172	152	152
	86	San Carlos Nuevo Guaymas	Sonora, Mexico	90168-001		184	184	166	170	177	179	100	100	169	169	198	198	159	163	111	111	213	213	190	192	83	99	110	110	207	207	170	170	140	152
	87			90168-002		184	184	174	176	175	179	104	104	165	169	198	198	159	159	111	113	211	213	192	192	83	99	110	110	205	209	172	172	152	152
	88	non-reported	non-reported	90169-001		186	186	176	176	169	171	110	110	161	161	208	208	157	161	109	113	203	213	186	186	129	131	104	106	235	237	178	178	140	142
	89			90169-002		178	186	174	176	173	173	106	106	171	171	204	208	163	165	111	111	213	213	184	184	133	135	102	108	203	207	178	178	150	150
	90			90169-003		178	178	176	176	169	169	104	106	165	171	208	208	157	159	113	123	203	203	186	186	129	131	104	104	211	213	178	180	144	150
	91			90169-004		178	178	176	176	163	167	108	108	165	165	208	208	159	161	115	123	205	213	184	186	129	133	106	106	215	215	178	178	146	150
	92			90170-001		166	166	166	170	177	177	100	102	165	169	198	208	159	159	111	115	211	211	192	192	99	107	110	110	209	209	170	172	152	152
	93			90170-002		184	184	168	168	175	177	104	110	165	169	196	198	163	163	107	111	211	213	190	192	83	107	108	110	209	219	172	172	152	152
	94			90170-003		166	184	170	172	171	175	80	82	163	163	198	206	159	163	111	113	209	213	192	192	119	119	106	106	209	225	170	172	140	144
	95			90170-005		166	184	166	168	175	183	104	110	163	169	198	198	163	163	111	113	211	213	194	196	99	99	108	112	207	209	170	172	140	152
	96			90170-006		166	184	170	176	153	179	104	106	165	169	198	198	159	163	113	115	213	213	192	196	99	99	110	110	209	221	170	172	144	152
	97			90170-007		166	184	168	168	153	185	100	104	169	169	198	198	163	163	111	111	211	213	192	192	99	109	110	110	209	219	172	172	154	154
	98	Dolphin Discovery Cozumel	Quintana Roo, Mexico	90171-006		178	186	176	176	167	167	108	108	161	165	208	212	159	159	115	115	207	213	184	184	133	133	104	104	205	209	182	182	150	154
	99			90171-008		178	184	174	174	169	171	102	108	161	171	206	208	161	161	113	115	207	211	186	186	119	127	102	104	205	225	178	178	142	150
	100			90171-013		178	178	172	178	163	163	108	110	161	165	208	208	159	161	111	111	205	209	184	184	125	129	106	108	217	237	178	178	142	150
	101			90171-014		178	184	176	176	163	169	106	108	161	171	208	210	161	161	111	111	203	213	184	184	131	135	94	104	201	211	170	180	140	140
	102			90171-015		178	186	174	174	163	163	108	114	161	161	208	208	161	161	115	119	207	207	184	184	101	131	104	104	233	235	178	178	144	154
	103			90171-016		184	186	174	176	167	169	104	108	165	171	208	208	159	161	109	111	205	205	184	184	133	141	104	104	209	209	178	180	144	146
	104	Dolphin Discovery Isla Mujeres		90172-002		178	186	176	176	173	173	104	110	171	171	208	208	155	157	109	123	209	213	184	184	113	129	102	106	211	211	176	180	150	150
	105			90172-003		178	186	176	176	163	167	102	108	165	165	208	208	159	163	109	111	205	215	184	184	133	135	104	104	205	209	178	182	146	148
	106			90172-004		178	186	176	176	163	163	98	108	161	165	204	208	159	161	115	115	213	213	184	184	117	135	104	104	209	209	176	178	140	144
	107			90172-005		178	184	176	176	173	173	104	108	165	165	204	208	157	163	111	115	207	209	184	184	127	127	104	104	205	209	176	176	146	150
	108			90172-010		178	186	174	176	163	167	102	108	165	165	208	208	159	159	115	115	207	207	184	184	133	133	104	106	205	209	176	178	144	148
	109			90172-012		178	178	176	178	163	163	108	108	161	171	208	208	159	159	109	113	203	205	184	186	121	129	94	104	213	239	170	176	150	150
	110			90172-019		178	184	176	176	163	163	108	108	161	165	208	210	157	159	111	111	203	207	184	184	127	133	104	104	209	225	176	182	150	154
	111			90172-022		178	178	174	176	167	173	104	108	165	171	208	208	157	163	109	113	205	209	184	184	127	129	104	104	209	211	176	178	146	150
	112	Dolphin Discovery Puerto Aventuras		90173-001		178	186	174	176	169	173	106	110	161	161	208	208	157	161	111	125	205	205	182	186	131	131	104	104	215	217	176	180	150	150
	113			90173-008		178	186	174	176	163	169	106	108	161	171	208	208	157	157	111	113	203	205	184	184	131	139	94	106	211	215	178	178	140	144
	114			90173-009		178	186	174	176	163	173	106	110	165	165	208	208	159	161	111	111	205	213	184	190	129	137	104	110	207	217	178	178	146	150
	115			90173-016		178	178	174	178	165	173	108	112	161	171	208	208	157	161	115	115	203	213	184	186	127	131	104	106	221	223	170	176	146	150
	116			90173-019		178	178	176	176	147	173	104	106	165	165	206	206	157	161	111	115	203	207	184	184	127	129	104	104	205	209	170	178	144	150
	117			90173-020		178	186	174	176	169	171	106	108	163	171	204	208	157	157	109	113	203	213	184	184	129	139	94	106	211	215	178	178	144	144
	118	Dolphins Adventures Nuevo Vallarta	Nayarit, Mexico	90174-001		166	184	168	170	179	181	82	104	163	165	198	198	163	165	113	113	213	213	192	196	83	99	110	110	207	209	170	172	152	152
	119	Parque Convicencia Xel-Ha	Quintana Roo, Mexico	90176-001		178	178	174	180	163	169	108	110	161	171	206	208	157	159	113	115	203	203	184	184	127	131	94	104	213	215	178	178	140	150
	120	Delfinario Convivencia Xcaret		90176-003		178	178	176	176	167	173	106	108	161	165	204	208	159	161	111	113	213	213	190	190	129	133	106	106	203	237	170	178	144	150
	121			90176-004		178	178	174	176	163	169	102	112	161	165	206	214	159	161	113	113	213	213	182	184	133	139	110	110	211	215	176	178	140	150
	122			90176-005		178	186	174	174	173	173	108	110	161	163	208	208	157	161	111	113	203	207	184	184	129	131	104	106	217	219	178	178	144	150
	123			90176-012		178	178	176	176	163	167	104	106	161	165	204	208	157	159	111	113	213	213	184	184	131	133	106	106	203	211	170	170	150	150
	124			90176-013		184	186	174	174	169	173	106	108	165	165	204	208	157	157	111	115	203	213	184	186	129	143	94	106	201	215	176	178	140	150
	125	Cancún		90177-001		178	186	178	180	171	173	110	112	163	165	208	208	157	161	109	115	207	213	184	184	133	135	104	104	215	235	176	178	140	144
	126			90177-002		178	178	174	180	169	171	102	108	161	165	206	208	157	159	113	115	203	213	184	184	127	139	104	106	213	215	176	178	146	150
	127			90177-003		178	186	174	174	163	171	102	108	161	165	208	210	157	161	113	113	205	207	186	186	123	139	94	102	217	229	176	178	150	150
	128			90177-004		178	178	174	178	167	173	108	110	165	165	204	208	157	163	109	113	203	207	184	186	127	133	104	110	215	237	178	178	140	150
	129			90177-005		178	186	172	174	167	169	108	110	161	165	208	210	159	159	109	125	203	207	184	186	117	139	106	106	213	219	178	178	150	150
	130			90177-006		180	186	174	178	163	163	108	108	165	171	208	210	161	161	111	113	203	205	184	184	133	139	94	104	217	241	178	178	146	150
	131			90177-007		178	186	174	178	169	171	108	108	165	171	208	208	157	157	113	123	205	205	184	186	125	139	104	106	213	217	178	178	140	146
	132			90177-012		178	186	174	174	163	171	102	112	161	165	208	214	159	161	113	113	205	213	184	184	133	133	110	110	213	215	176	178	140	150
	133			90177-016		178	184	174	174	163	163	102	108	161	163	208	216	157	157	113	113	205	207	184	186	123	135	102	104	227	229	178	178	150	150
	134			90177-017		178	178	174	178	163	169	104	108	165	165	208	208	157	157	111	113	203	205	186	186	133	133	94	104	217	233	178	178	144	146
	135			90177-018		178	178	174	178	169	171	108	110	161	161	204	208	161	161	109	123	205	207	184	184	127	133	104	104	209	213	176	180	146	150
	136			90177-019		178	186	176	178	169	169	108	114	171	171	208	208	157	159	111	123	205	213	184	186	125	125	104	104	213	217	178	178	140	146
	137	non-reported	non-reported	90178-001		178	186	174	180	169	171	108	112	161	163	204	208	161	161	115	123	205	213	184	186	127	135	94	104	213	235	176	180	144	150
	138			90178-005		178	186	176	180	169	171	108	114	163	171	208	208	157	161	111	115	205	213	184	186	125	135	94	104	213	217	176	178	140	144
	139			90178-006		178	184	174	176	167	173	104	106	163	165	208	208	157	161	111	115	213	213	184	184	129	133	106	106	215	237	178	178	140	152
	140			90178-008		178	178	174	180	171	173	110	112	163	165	204	208	161	163	109	123	203	213	184	186	133	135	94	110	215	237	176	178	144	160
	141			90178-011		178	178	174	176	167	169	106	106	161	161	208	208	157	161	113	113	203	205	184	184	121	139	106	106	203	211	178	178	140	144
	142			90180-001		186	186	174	176	171	173	106	108	161	165	204	204	157	157	109	109	205	213	184	184	129	135	104	104	211	211	178	178	146	150
	143			90180-002		180	184	176	176	163	163	108	110	161	171	208	210	157	161	111	111	207	209	184	186	117	127	104	104	233	239	178	178	150	150
	144			90181-001		184	184	166	168	177	179	102	104	169	169	196	198	159	163	111	115	211	211	190	200	99	109	106	110	207	209	170	172	140	152
	145	Atlantis Convimar	?	90182-001		178	186	176	176	163	169	106	108	161	171	206	208	159	159	113	115	213	213	184	186	129	135	104	104	213	231	178	180	146	150
	146	non-reported	non-reported	90285-001		178	178	174	176	167	169	104	114	163	165	208	208	163	169	111	111	205	207	184	186	133	137	104	106	221	231	178	178	144	146
	147	Delfiniti	Quintana Roo, Mexico	90287-002		166	184	172	174	177	179	100	106	169	169	196	198	163	163	113	113	211	213	192	196	101	119	108	110	209	209	172	172	140	152
	148	Dolphinaris Cozumel		90389-001		166	184	168	172	171	179	104	106	163	169	196	198	159	163	111	115	211	211	192	196	83	83	106	110	221	223	170	172	140	152
	149			90389-003		178	178	176	178	173	175	108	108	161	171	208	208	157	159	111	121	203	213	184	184	121	125	104	104	215	217	178	180	144	150
	150			90389-004		178	186	176	176	147	169	108	110	161	171	204	208	157	161	111	117	203	203	184	186	117	121	104	104	217	217	170	178	150	150
	151			90389-005		186	186	176	178	169	173	108	110	161	171	208	208	157	157	111	111	203	203	184	186	117	127	104	104	217	217	178	178	144	150
	152			90389-006		178	178	172	172	167	171	108	108	161	171	208	210	157	159	115	119	213	213	184	186	117	129	102	104	215	217	178	178	144	144
	153			90389-008		166	184	168	170	147	147	110	110	169	169	198	198	163	163	111	113	211	211	192	196	83	111	110	116	209	209	172	172	152	152
	154			90389-009		178	178	174	176	147	173	106	108	161	171	208	208	159	159	111	111	213	215	184	184	119	121	104	106	201	201	182	182	144	144
	155			90389-011		178	186	172	176	163	169	108	108	161	161	208	210	155	159	111	113	203	205	184	186	125	129	102	110	217	217	178	180	144	150
	156			90389-012		178	186	172	178	163	171	104	108	161	161	208	208	157	159	111	111	203	203	184	186	117	129	104	110	209	217	178	178	144	150
	157			90389-014		178	186	176	178	163	169	110	110	165	171	208	210	157	159	119	121	203	213	186	186	121	127	104	104	209	215	174	174	144	150
	158			90389-015		184	186	176	178	163	163	108	108	161	165	204	210	159	159	113	121	203	213	184	186	105	127	104	104	215	217	178	178	144	150
	159			90389-016		184	186	176	178	163	173	102	108	161	161	208	210	159	161	107	111	203	203	184	186	131	135	104	112	209	211	176	180	140	150
	160			90389-017		178	178	176	176	163	173	106	108	165	171	204	208	159	159	113	113	203	213	184	190	129	131	106	110	203	211	170	178	144	150
	161			90389-018		178	186	178	180	167	171	108	110	161	171	208	208	157	161	109	115	203	207	184	184	133	137	104	104	209	227	184	184	146	150
	162			90389-019		178	178	180	180	169	169	108	112	161	171	204	206	159	161	115	115	203	213	184	186	127	131	104	104	213	235	178	178	144	150
	163			90389-020		178	180	178	178	163	169	104	108	165	171	208	210	161	169	111	111	203	203	184	186	133	135	102	104	201	239	178	178	144	150
	164	Dolphinaris Cancun		90390-006		184	192	168	174	165	167	104	104	167	173	200	208	157	157	107	109	215	215	188	190	113	113	102	116	201	213	182	184	152	156
	165			90390-016		184	192	174	178	147	147	104	108	173	173	198	212	157	157	107	113	193	211	190	196	127	133	100	104	205	213	180	184	140	154
	166			90390-017		184	184	182	184	153	165	104	104	173	175	200	206	157	157	105	111	195	195	188	196	109	113	100	102	201	213	182	184	152	156
	167			90390-020		184	192	174	174	153	187	102	108	173	173	200	202	159	159	113	113	193	193	192	198	113	139	110	110	189	205	184	188	144	144
	168	Delfinario Jalisco	Jalisco, Mexico	90491-001		178	178	174	178	173	173	106	108	165	171	208	208	157	159	113	125	203	203	184	184	121	135	104	104	213	221	178	178	144	150
	169	non-reported	non-reported	90595-002		178	186	176	176	173	173	104	106	161	165	206	208	157	157	109	125	203	205	184	186	127	131	104	104	211	217	176	178	144	150
	170	Atlantis, Mexico City	Mexico City, Mexico	81056-001	Unknown	178	178	176	180	167	171	104	108	161	165	208	208	157	161	111	113	203	205	184	186	131	131	94	106	211	215	178	178	144	146
	171	Aragon, Mexico City		81263-003		178	178	176	178	167	167	114	114	171	171	208	214	159	159	111	115	213	213	184	186	103	129	106	106	211	215	178	178	144	150
	172	Vallarta Adventures SA de CV	Jalisco, Mexico	81264-005		178	184	170	170	155	155	80	100	163	169	198	202	163	163	105	113	215	215	192	198	123	123	108	108	209	215	170	170	142	152
	173			81264-006		166	184	164	164	179	179	100	100	167	169	198	198	159	159	111	113	211	213	192	200	99	119	106	106	207	209	172	172	140	152
	174			81264-007		166	166	170	176	171	179	102	104	163	167	198	198	163	163	113	115	211	213	192	196	83	111	110	110	209	223	172	172	140	152
	175			81264-008		184	184	166	168	177	179	100	104	169	169	196	198	163	163	107	115	213	213	190	192	99	99	110	110	207	219	172	172	140	152
	176			81264-009		184	184	168	168	175	179	102	106	163	165	198	198	163	163	111	115	211	213	192	192	83	109	108	110	209	223	172	172	152	154
	177			81264-010		178	184	168	170	179	179	80	80	163	175	198	198	163	163	113	115	213	213	196	198	99	123	110	110	207	209	170	170	152	152
	178			81264-011		178	178	168	168	155	179	80	80	163	169	198	202	163	163	113	115	213	213	194	196	99	99	110	110	207	209	170	170	152	152
	179			81264-012		184	186	168	174	175	179	100	104	169	169	198	198	163	163	115	115	211	213	192	196	119	119	110	112	209	223	172	172	152	152
	180			81264-014		184	184	172	174	177	183	104	104	165	169	196	198	163	163	111	111	211	213	194	200	99	131	106	110	209	211	170	172	142	150
	181			81264-015		166	186	168	168	171	179	104	106	163	169	198	198	163	163	113	115	211	213	192	196	111	119	110	112	209	223	172	172	152	152
	182			81264-016		166	184	168	168	175	181	100	110	169	169	198	198	163	163	111	115	211	213	192	196	99	99	110	112	209	223	170	172	140	140
	183			81264-017		166	166	176	176	171	177	102	106	167	169	198	198	163	163	111	115	211	213	192	192	83	97	110	110	223	223	172	172	152	154
	184			81264-022		186	186	176	176	147	163	98	108	165	165	204	208	157	161	109	115	207	213	184	184	127	135	104	104	209	211	178	178	140	144
	185			81264-023		178	186	176	176	167	173	104	108	165	165	206	208	159	159	109	109	207	207	184	184	131	135	104	104	209	209	176	176	140	150
	186			81264-024		184	184	172	176	147	173	104	108	165	171	208	208	157	157	113	115	205	209	184	184	129	131	104	104	209	209	176	176	140	146
	187			81264-025		184	186	172	176	147	167	104	108	165	165	208	208	157	163	109	113	205	209	184	184	129	129	104	104	209	209	176	176	140	150
	188			81264-026		186	186	176	176	163	173	104	108	165	165	204	208	157	163	109	115	203	203	184	184	127	135	104	104	211	235	178	178	144	144
	189			81264-027		186	186	174	174	167	171	108	110	165	165	208	208	157	161	111	113	213	213	184	184	125	129	104	104	203	209	176	180	144	148
	190			81264-028		186	186	176	176	167	173	104	104	165	171	206	208	157	157	109	115	203	209	184	184	129	129	104	106	211	233	176	178	150	150
	191			81264-029		178	186	176	176	167	171	108	114	161	161	208	212	157	159	111	113	207	207	186	186	127	129	104	106	213	219	176	178	150	152
	192	Dolphin Discovery Isla Mujeres	Quintana Roo, Mexico	90172-009		178	184	176	176	169	171	106	108	163	165	206	208	159	161	111	113	205	205	184	184	129	139	94	104	209	209	178	180	146	150
	193	Dolphin Discovery Puerto Aventuras		90173-007		178	186	174	174	169	173	104	106	165	171	208	208	161	161	109	121	205	211	184	184	121	133	102	104	205	213	178	178	144	150
	194			90173-021		178	186	176	178	163	163	98	108	165	165	204	210	161	161	109	111	205	213	184	184	127	135	104	104	209	209	176	178	144	150
	195			90173-022		178	186	176	176	163	163	98	108	165	165	204	210	161	161	109	111	205	213	184	184	127	135	104	104	209	209	176	178	144	150
	196			90173-023		178	186	174	180	147	173	108	110	161	165	208	210	157	161	109	113	203	205	184	196	127	133	104	104	209	211	178	178	140	150
	197			90173-024		186	186	174	176	147	171	104	106	165	171	208	212	157	161	109	113	203	213	184	184	131	133	104	104	205	215	176	176	144	154
	198			90173-025		178	178	174	174	169	173	108	110	161	165	208	208	157	157	109	111	203	205	182	184	131	139	104	104	209	217	176	180	146	150
	199	Delfinario Convivencia Xcaret		90176-010		178	186	176	178	169	169	108	110	163	171	208	208	157	157	111	123	209	213	184	184	125	135	104	106	201	213	178	178	140	140
	200	Cancún		90177-009		186	188	168	172	167	169	102	102	161	165	204	210	157	161	111	127	205	205	184	184	129	129	104	104	205	215	176	176	140	146
	201			90177-010		178	186	174	176	163	169	106	110	161	171	208	210	159	161	111	115	203	213	184	186	135	139	102	106	211	217	178	178	140	144
	202			90177-011		184	184	172	174	167	167	98	102	165	171	208	208	159	163	111	115	203	213	184	184	129	131	104	104	205	209	178	178	144	146
	203			90177-013		178	186	174	176	171	173	104	106	161	165	204	210	157	157	109	109	205	213	184	184	129	131	104	106	211	211	178	178	146	150
	204	non-reported	non-reported	90178-002		178	178	176	176	171	173	106	108	161	165	204	212	161	161	109	115	203	205	184	184	129	135	104	104	211	233	178	178	144	146
	205			90178-003		178	178	176	176	167	173	104	106	161	163	208	208	157	161	111	111	203	213	184	190	131	133	106	106	211	239	170	178	144	150
	206			90178-007		178	184	172	176	167	173	106	108	163	165	206	208	161	163	111	113	203	209	184	190	127	133	104	106	209	211	176	178	144	150
	207			90178-009		178	186	176	176	147	169	102	108	163	165	206	208	161	161	111	111	203	205	184	184	129	129	104	106	209	235	176	178	144	146
	208			90178-010		186	186	174	174	167	169	104	108	161	165	208	208	157	159	109	111	203	213	184	184	133	135	104	104	209	217	178	178	144	146
	209			90180-003		186	186	176	180	147	163	98	104	165	165	208	208	161	161	109	111	207	209	184	184	127	129	104	104	209	211	178	178	140	146
	210			90595-001		178	178	174	176	167	171	98	106	161	165	204	208	159	163	109	113	209	213	184	184	133	135	104	104	211	211	178	178	146	146

## Sheet: Gomez R et al-Table S2
Table S2. Allele frequency and statsistical and paternity genetic parameters regarding the fifteen loci studied in the four groups of T. truncatus.
		Locus	D08	EV37	KWM02	KWM09	KWM12	MK06	MK08	MK09	Ttr04	Ttr11	Ttr19	Ttr58	Ttr63	TEXVET05	TEXVET07
		80							0.02143
		82							0.00952
		83													0.04286
		84							0.00714
		94	0.04286
		96							0.00238
		97													0.00714
		98							0.04762
		99													0.05476
		100	0.02143						0.05
		101													0.00714
		102	0.06429						0.10238
		103									0.0119				0.00714
		104	0.50952						0.20952
		105									0.02857				0.00476
		106	0.14286						0.13571
		107									0.02857				0.01429
		108	0.0381						0.29762
		109									0.12619				0.02619
		110	0.15						0.07619
		111									0.30476				0.02619
		112	0.01667						0.01667
		113									0.22619				0.01667
		114							0.02381
		115									0.2
		116	0.0119
		117									0.0119				0.01905
		119									0.0119				0.03095
		121									0.0119				0.01905
		122	0.00238
		123									0.02619				0.01905
		125									0.00952				0.03333
		127									0.00238				0.13095
		129													0.15952
		131													0.1
		133													0.11429
		135													0.07857
		137													0.01905
		138			0.00714
		139													0.04286
		140			0.16667
		141													0.00952
		142			0.02381
		143													0.00952
		144			0.20952
		146			0.12143
		147						0.10476							0.00476
		148			0.02857
		149						0.00238							0.00238
		150			0.25714
		152			0.11667
		153						0.03571
		154			0.04286
		155						0.0119									0.01667
		156			0.02143
		157						0.00238									0.29286
		158			0.00238
		159															0.25476
		160			0.00238		0.00714
		161								0.18333							0.22143
		163						0.15952		0.09286							0.20238
		164					0.00714
		165						0.0119		0.34762							0.00714
		166					0.01667							0.05952
		167						0.14286		0.02857
		168					0.08095
		169						0.12857		0.08095							0.00476
		170				0.1119	0.05
		171						0.12857		0.18333
		172				0.12619	0.07381
		173						0.13571		0.06905
		174				0.00952	0.23571
		175						0.02143		0.01429
		176				0.18095	0.39762
		177						0.02857
		178				0.41667	0.08095							0.34524
		179						0.05476
		180				0.06905	0.04286							0.0119
		181						0.0119
		182				0.04524	0.00238						0.00714
		183						0.0119
		184				0.0381	0.00238						0.56905	0.30952
		185						0.00476
		186					0.00238						0.13571	0.24762
		187						0.00238
		188				0.00238							0.03095	0.00238
		189		0.00714
		190											0.05952
		192											0.0881	0.01667
		193		0.00238								0.03571
		194											0.00714	0.00714
		195										0.03333
		196											0.07619			0.01905
		197										0.00714
		198											0.01429			0.1381
		199		0.00714
		200											0.0119			0.03571
		201		0.04524
		202														0.02381
		203		0.03095								0.19048
		204														0.11905
		205		0.07143								0.15476
		206														0.09048
		207		0.0381								0.10952
		208														0.45952
		209		0.26905								0.07143
		210														0.06429
		211		0.13571								0.09048
		212														0.03333
		213		0.07619								0.26905
		214														0.0119
		215		0.06905								0.02857
		216														0.00476
		217		0.0619								0.00238
		219		0.01905								0.00714
		221		0.01667
		223		0.03095
		225		0.0119
		227		0.00714
		229		0.00952
		231		0.00714
		233		0.02619
		235		0.03095
		237		0.01429
		239		0.00952
		241		0.00238
			Descriptive Statistics
		k	10	24	12	9	13	18	13	8	13	12	10	8	26	11	7
		Ne	3.21722	8.42085	5.88589	4.11246	4.2203	8.73613	5.76697	4.78412	4.92737	6.20297	2.77202	3.56724	11.8676	3.84314	4.14922
		I	1.55974	2.56408	1.95398	1.68821	1.77349	2.34728	2.01705	1.76038	1.84968	2.02489	1.46158	1.4144	2.76839	1.75291	1.49418
		PIC	0.67	0.74	0.87	0.81	0.76	0.72	0.72	0.77	0.82	0.61	0.91	0.66	0.87	0.635	0.931
		Ho	0.433333	0.766667	0.728571	0.433333	0.585714	0.766667	0.780952	0.671429	0.738095	0.685714	0.409524	0.6	0.833333	0.585714	0.57619
		He	0.689172	0.881247	0.830102	0.756837	0.76305	0.885533	0.826599	0.790975	0.797052	0.838787	0.639252	0.719671	0.915737	0.739796	0.758991
		HW (p)	< 0.0001	< 0.0001	< 0.0001	< 0.0001	< 0.0001	< 0.0001	0.031	< 0.0001	0.016	< 0.0001	< 0.0001	< 0.0001	< 0.0001	< 0.0001	< 0.0001
		Fis	0.373	0.132	0.125	0.423	0.235	0.137	0.058	0.153	0.076	0.185	0.361	0.169	0.092	0.211	0.243
			Paternity Statistics
		MP	0.145	0.106	0.036	0.055	0.088	0.119	0.1	0.073	0.058	0.257	0.022	0.18	0.033	0.365	0.069
		MP (1 in)	7	9	28	18	11	8	10	14	17	4	46	5	30	3	14
		PD	0.855	0.894	0.964	0.945	0.912	0.881	0.9	0.927	0.942	0.743	0.978	0.82	0.967	0.635	0.931
			Summary
	Footnote: AD = Australian dolphins group; CD = Cuban dolphins group; JD = Japanese dolphins group; MD = Mexican dolphins group; k' = number of alleles, Ne = number of effective alleles; PIC = mean polymoprhic information content; I = Shannon's index; Pa = private alleles; HW (p) = Hardy-Weinberg statistic p-value; Fis = Fixation index
	Bold numbers represents significant p-values; underline numbers show the private alleles (Pa); Bonferroni's correction p-value = 0.0034

## Sheet: Gomez R et al-Table S3
Table S3. Null allele frequencies of the fifteen loci studied in the four groups of T. truncatus.
		Null alleles frequencies (95% Confident Interval)
		Locus	AD
		D08	0.080 (0.043 - 0.126)
		EV37	0.097 (0.063 - 0.136)
		KWM2	0.068 (0.042 - 0.101)
		KWM9	0.055 (0.026 - 0.094)
		KWM12	0.092 (0.061 - 0.128)
		MK6	0.092 (0.060 - 0.129)
		MK8	0.111 (0.075 - 0.150)
		MK9	0.023 (0 - 0.059)
		Ttr04	0.096 (0.066 - 0.133)
		Ttr11	0.145 (0.108 - 0.186)
		Ttr19	0.054 (0.032 - 0.083)
		Ttr58	0.147 (0.111 - 0.186)
		Ttr63	0.054(0.029 - 0.086)
		TEXVET5	0.185 (0.149 - 0.223)
		TEXVET7	0.074 (0.046 - 0.108)
	Footnote: Bold numbers represents significant p-values

## Sheet: Gomez R et al-Table S4
Table S4. Linkage disequilibrium amongst all fifteen loci studied in the four groups of T. truncatus.
		p-values
		Locus 1	Locus 2	Whole population
		D08	EV37	1e-05
			KWM2	0.00042
			KWM9	0.0023
			KWM12	1e-05
			MK6	1e-05
			MK8	1e-05
			MK9	0.29058
			Ttr04	1e-05
			Ttr11	1e-05
			Ttr19	0.00037
			Ttr58	1e-05
			Ttr63	9e-05
			TEXVET5	1e-05
			TEXVET7	4e-05
		EV37	KWM2	3e-05
			KWM9	1e-05
			KWM12	1e-05
			MK6	1e-05
			MK8	1e-05
			MK9	0.00214
			Ttr04	0.00018
			Ttr11	1e-05
			Ttr19	0.0001
			Ttr58	1e-05
			Ttr63	0.00028
			TEXVET5	1e-05
			TEXVET7	1e-05
		KWM2	KWM9	0.00082
			KWM12	1e-05
			MK6	1e-05
			MK8	1e-05
			MK9	0.05244
			Ttr04	0.00014
			Ttr11	1e-05
			Ttr19	0.0019
			Ttr58	1e-05
			Ttr63	0.00059
			TEXVET5	1e-05
			TEXVET7	1e-05
		KWM9	KWM12	1e-05
			MK6	4e-05
			MK8	3e-05
			MK9	0.2813
			Ttr04	0.00015
			Ttr11	1e-05
			Ttr19	0.00067
			Ttr58	0.00016
			Ttr63	0.00061
			TEXVET5	4e-05
			TEXVET7	1e-05
		KWM12	MK6	1e-05
			MK8	1e-05
			MK9	0.10559
			Ttr04	1e-05
			Ttr11	1e-05
			Ttr19	1e-05
			Ttr58	1e-05
			Ttr63	0.00015
			TEXVET5	1e-05
			TEXVET7	1e-05
		MK6	MK8	1e-05
			MK9	6e-05
			Ttr04	1e-05
			Ttr11	1e-05
			Ttr19	1e-05
			Ttr58	1e-05
			Ttr63	0.00579
			TEXVET5	1e-05
			TEXVET7	1e-05
		MK8	MK9	0.04314
			Ttr04	1e-05
			Ttr11	1e-05
			Ttr19	1e-05
			Ttr58	1e-05
			Ttr63	1e-05
			TEXVET5	1e-05
			TEXVET7	1e-05
		MK9	Ttr04	9e-05
			Ttr11	1e-05
			Ttr19	0.09811
			Ttr58	0.00167
			Ttr63	0.00082
			TEXVET5	0.01207
			TEXVET7	0.02665
		Ttr04	Ttr11	1e-05
			Ttr19	0.00024
			Ttr58	1e-05
			Ttr63	1e-05
			TEXVET5	1e-05
			TEXVET7	1e-05
		Ttr11	Ttr19	1e-05
			Ttr58	1e-05
			Ttr63	1e-05
			TEXVET5	1e-05
			TEXVET7	1e-05
		Ttr19	Ttr58	1e-05
			Ttr63	0.00221
			TEXVET5	1e-05
			TEXVET7	0.04377
		Ttr58	Ttr63	1e-05
			TEXVET5	1e-05
			TEXVET7	1e-05
		Ttr63	TEXVET5	1e-05
			TEXVET7	0.00122
		TEXVET5	TEXVET7	1e-05
	Footnote: Bold numbers represents significant p-values adjusted for 1% of the nominal level (p = 0.000095); p-values adjusted for 5% of the nominal level (p = 0.00047).
